# Supplementary material for: Vertical integration selection of Chinese pig industry chain under African swine fever - From the perspective of stable pig supply
Source: PLoS One. 2023 Feb 23;18(2):e0280626. doi: 10.1371/journal.pone.0280626 (PMC9949627; doi:10.1371/journal.pone.0280626)
Supplement: S1 Table — (XLSX) [file pone.0280626.s001.xlsx]

## Sheet: Table S1. Influence factors
	year	area	backward	forward	spe	spe-1	feiwen	sale	cost	frequency	system	market	size	age
WSGF	2019	1	0.0112027	0.00945378	0.3467	0.3383	1	0.2745	0.106	2.95172	13.8867	0.745973	0.0284751	27
WSGF	2018	1	0.0136555	0.00582996	0.3383	0.2944	1	0.026	0.0703	2.5642	15.05	0.765936	-0.0382608	26
WSGF	2017	1	0.012756	0.00927735	0.2944	0.2744	0	-0.071	0.0335	2.83634	13.75	0.81867	0.0255506	25
WSGF	2016	1	0.00941872	0.00552172	0.2744	0.2862	0	0.2344	0.1047	3.35084	12.86	0.886423	0.11978	24
WSGF	2015	1	0.0144248	0.00496131	0.2862	0.3094	0	0.2546	0.1585	3.32574	11.98	0.922878		23
MYGF	2019	2	0.00660358	0.00459405	0.3567	0.4539	1	0.48	0.0332	1.3364	5.28667	0.207128	0.678531	20
MYGF	2018	2	0.000514745	3.55498e-05	0.4539	0.4407	1	0.3315	0.7158	1.43192	5.7	0.191018	0.110173	19
MYGF	2017	2	0	0	0.4407	0.5027	0	0.7774	1.2897	1.6119	5.24	0.152079	0.568665	18
MYGF	2016	2	0	0	0.5027	0.4211	0	0.866	0.3442	1.79834	4.92	0.0862985	1.95165	17
MYGF	2015	2	0	0	0.4211	0.3616	0	0.1538	-0.0573	1.49262	4.6	0.0594462	0.634987	16
MYGF	2014	2	0	0	0.3616	0.4008	0	0.2733	0.4649	1.8923	4.23	0.817847	0.00422297	15
MYGF	2013	2	0	0	0.4008	0.3968	0	0.3713	0.5287	2.09035	4.07	0.931679		14
MYGF	2012	2	0	0	0.3968	0.341544	0	0.314358	0.538161	2.21225	4	0.853418		13
TBGF	2019	3	0.275011	0.0259862	0.4161	0.3302	1	0.5859	0.4955	1.96301	21.84	0.0468997	0.21401	24
TBGF	2018	3	0.270762	0.0284993	0.3302	0.3217	1	0.7303	1.1496	1.39481	24.03	0.0403638	0.171908	23
TBGF	2017	3	0.286983	0.0149148	0.3217	0.2973	0	0.3974	0.665	1.2739	21.48	0.0257409	0.838315	22
TBGF	2016	3	0.241931	0.0325829	0.2973	0.3492	0	1.334	0.9668	1.65841	20.01	0.0237277		21
TBGF	2015	3	0.275406	0.00393531	0.3492	0.3572	0	0.6124	0.322387	0.758537	18.53	0.0129027	-0.203668	20
TBGF	2014	3	0.24358	0.00374277	0.3572	0.337	0	-0.1863	-0.1583	0.451908	16.19	0.126824	0.203286	19
TBGF	2013	3	0.238798	0	0.337	0.323	0	-0.0759	-0.1523	0.0892195	15.98	0.0308698	0.217839	18
TBGF	2012	3	0.27445	0	0.323	0.3694	0	-0.0817	-0.036	0.134174	15.56	0.0419593	0.140156	17
CJNM	2018	4	0.0729675	0	0.3604	0.3742	1	-0.2729	-0.0936	0.765887	7.36	0.00268234	-0.0210526	20
CJNM	2017	4	0.077803	0	0.3742	0.4083	0	0.0509	0.0972	0.889427	6.84	0.0035102	0.0106383	19
CJNM	2016	4	0.077803	0	0.4083	0.4537	0	0.0469	-0.0033	1.01117	6.46	0.0035508	0.032967	18
CJNM	2015	4	0.077803	0	0.4537	0.5366	0	0.352198	0.2324	1.3744	6.09	0.00477349		17
CJNM	2014	4	0.077803	0	0.5366	0.608803	0	0.0265338	0.170343	1.23708	5.89	0.0553298		16
CJNM	2013	4	0.077803	0	0.608803	0.487283	0	-0.0630321	-0.0821816	0.794618	5.43	0.0374511		15
CJNM	2012	4	0.077803	0	0.487283	0.487283	0			2.23527	5.29	0.104623		14
TRS	2019	5	0	0.0043863	0.3466	0.3402	1	-0.0515	-0.0455	5.20745	5.76	0.457251	0.286298	28
TRS	2018	5	0	0.00405909	0.3402	0.3121	1	0.1371	0.1527	6.05727	6.29	0.442214	0.0737751	27
TRS	2017	5	0	0.00416978	0.3121	0.3139	0	0.2489	0.2343	5.83292	5.69	0.405222	0.0394466	26
TRS	2016	5	0	0.00529304	0.3139	0.3337	0	0.1387	0.1486	5.3026	5.3	0.345067	-0.0319179	25
TRS	2015	5	0	0.00608617	0.3337	0.3563	0	-0.0793	-0.0806	5.66082	4.91	0.336654	0.0795262	24
TRS	2014	5	0	0.00649142	0.3563	0.3619	0	0.4757	0.4673	6.87054	5.19	0.332846	0.345684	23
TRS	2013	5	0	0.00706545	0.3619	0.3513	0	0.0728	0.0724	6.07915	3.6	0.260337	0.0612917	22
TRS	2012	5	0	0.00701427	0.3516	0.3124	0	0.1628	0.1555	5.85578	3.59	0.268628	0.0613197	21
TKSW	2019	6	0	0.123084	0.2882	0.2882	1	0.1439	0.1483	0.466978	2.07667	0.0988958	0.0648688	20
TKSW	2018	6	0	0.10885	0.2015	0.265	1	0.1645	0.1655	0.543211	2.14	0.0793085	-0.0192995	19
TKSW	2017	6	0	0.104942	0.265	0.2902	0	-0.0091	-0.0222	0.719411	2.05	0.0709643	0.169244	18
TKSW	2016	6	0	0.110668	0.2902	0.3337	0	-0.0651	-0.0805	0.96392	2.04	0.0761622	-0.184112	17
TKSW	2015	6	0	0.0978921	0.3337	0.3652	0	-0.1052	-0.1335	1.15949	2.03	0.0904978	-0.365563	16
TKSW	2014	6	0	0.012065	0.3587	0.3412	0	0.058	0.0542	1.66241	2.68	0.100391	1.13238	15
TKSW	2013	6	0	8.51769e-05	0.3412	0.3029	0	0.1656	0.1468	1.93385	2.1	0.105945	0.0653563	14
TKSW	2012	6	0	7.62133e-05	0.3029	0.2509	0	0.1489	0.1534	1.77219	1.93	0.100608	0.0398569	13
ZBKJ	2019	7	6.3045e-08	0.30405	0.3209	0.4331	1	-0.1141	-0.1103	1.32664	3.52333	0.396958	0.448709	24
ZBKJ	2018	7	6.71764e-08	0.295474	0.4331	0.401	1	-0.0541	-0.0629	2.08661	3.81	0.411053	-0.0311856	23
ZBKJ	2017	7	7.01758e-08	0.28828	0.401	0.4012	0	-0.0329	-0.0533	2.56864	3.45	0.452813	0.047264	22
ZBKJ	2016	7	9.97526e-08	0.262427	0.4012	0.456	0	0.1084	0.1154	3.12818	3.31	0.497936	0.176198	21
ZBKJ	2015	7	1.51917e-07	0.219224	0.456	0.3872	0	-0.0815	-0.1021	3.59725	3.17	0.499052	-0.0319933	20
ZBKJ	2014	7	0	0.239592	0.3872	0.3636	0	0.0342	0.0235	5.01096	4.27	0.498301	0.00232068	19
ZBKJ	2013	7	0	0.21246	0.3636	0.2858	0	0.116	0.1134	5.87366	1.94	0.556147	0.0316309	18
ZBKJ	2012	7	0	0.242767	0.2858	0.2883	0	0.3527	0.3408	6.07087	1.81	0.557969	0.405383	17
JXN	2019	8	0.000449183	0.276082	0.2914	0.2098	1	-0.362	-0.3802	1.03144	13.8867	0.046895	-0.11725	21
JXN	2018	8	0.000619938	0.248642	0.2098	0.2364	1	-0.0105	-0.0105	1.70315	15.05	0.0154951	-0.158324	20
JXN	2017	8	0.000575708	0.257489	0.2364	0.2262	0	-0.0659	-0.0788	1.84715	13.75	0.0160919	-0.0174398	19
JXN	2016	8	0.00205347	0.131289	0.2262	0.1222	0	0.2168	0.2744	1.95779	12.86	0.0174946	0.628977	18
JXN	2015	8	0.00324751	0.109921	0.1222	0.2356	0	-0.0115	-0.0313	2.20551	11.98	0.0179086	0.301775	17
JXN	2014	8	0.00233229	0.174389	0.2356	0.1654	0	0.0187	-0.0038	3.30832	12.15	0.0339324	-0.0707904	16
JXN	2013	8	0.00213997	0.187937	0.1654	0.0979	0	0.1054	0.1107	2.92272	9.65	0.039027	0.157518	15
JXN	2012	8	0.00381433	0.0699944	0.0979	0.0956	0	0.1767	0.1768	2.31973	9.13	0.037598	0.239645	14
XWF	2019	9	0.000197992	0.134709	0.1052	0.3373	1	0.1208	0.0958	1.17686	5.76	0.0185187	-0.0325309	19
XWF	2018	9	0.000410337	0.131069	0.3373	0.3143	1	0.2357	0.2445	1.05113	6.29	0.0261454	0.112962	18
XWF	2017	9	0.000727515	0.125632	0.3143	0.3048	0	0.1035	0.1488	0.774909	5.69	0.0216153	-0.052162	17
XWF	2016	9	0.000931677	0.122133	0.3048	0.3418	0	0.2188	0.1957	0.831816	5.3	0.0218045	0.0512266	16
XWF	2015	9	0.0014746	0.112827	0.3418	0.432422	0	0.0912	-0.0251	0.795656	4.91	0.0194574		15
XWF	2014	9	0.0018589	0.10624	0.4324	0.2269	0	-0.0234	0.0741	0.934919	5.19	0.0215681	0.0460377	14
XWF	2013	9	0.00204252	0.103092	0.2269	0.228406	0	-0.0122	-0.0261	1.0181	3.6	0.0256966	0.0045489	13
XWF	2012	9	0.00200777	0.103688	0.228406	0.277967	0	0.0887	0.2983	1.15029	3.59	0.0301723	0.0185328	12
SHFZ	2019	10	0	0.121571	0.3693	0.4879	1	0.3522	0.3622	2.9433	5.28667	0.716559	-0.199848	22
SHFZ	2018	10	0	0.124305	0.4879	0.4981	1	-0.049	-0.0786	2.85143	5.7	0.744514	0.00930007	21
SHFZ	2017	10	0	0.125295	0.4981	0.5421	0	-0.0411	-0.0572	3.41645	5.24	0.764855	0.0618072	20
SHFZ	2016	10	0	0.125836	0.5421	0.5146	0	0.2973	0.323	3.7978	4.92	0.780764	-0.0155387	19
SHFZ	2015	10	0	0.128057	0.5146	0.5093	0	0.0485	0.0746	2.80211	4.6	0.779168	-0.248419	18
SHFZ	2014	10	0	0.134223	0.5093	0.4303	0	0.0477	0.0521	2.24558	4.23	0.757092		17
SHFZ	2013	10	0	0.13416	0.4303	0.471	0	0.2139	0.203	2.31306	4.07	0.84082	0.116446	16
SHFZ	2012	10	0	0.132549	0.471	0.471	0	0.1462	0.1325	2.16011	4	0.803332	3.14207	15
LDRS	2019	11	0.00126109	0.114502	0.1481	0.2088	1	0.6954	0.7425	3.03478	7.06333	0.203167	0.120671	17
LDRS	2018	11	0.00397733	0.131819	0.2088	0.2154	1	0.1847	0.1823	3.11197	7.56	0.16836	0.18235	16
LDRS	2017	11	0.0144639	0.0689908	0.2154	0.2201	0	0.2147	0.2205	3.38024	7.02	0.138845	0.105426	15
LDRS	2016	11	0.0175649	0.0728552	0.2201	0.2318	0	0.2649	0.2497	3.18357	6.61	0.111887	0.272175	14
LDRS	2015	11	0.0341111	0.0852645	0.2318	0.2652	0	0.1477	0.1635	2.98936	6.21	0.114515	0.35334	13
LDRS	2014	11	0	0.117649	0.2652	0.3453	0	0.1066	0.1105	3.51824	6.39	0.120688		12
SXNY	2019	12	0.00241882	0.00145709	0.1365	0.1575	1	0.4228	0.427	0.204992	17.8633	0.0617558	-0.0470077	22
SXNY	2018	12	0.00155432	0.00158559	0.1575	0.1712	1	-0.2023	-0.2246	0.162439	19.43	0.0609807	-0.0359863	21
SXNY	2017	12	0.0041173	0.00148733	0.1712	0.1841	0	-0.1454	-0.1589	0.220418	17.68	0.0746854	-0.126995	20
SXNY	2016	12	0.00541459	0.00118694	0.1841	0.1592	0	0.2504	0.3093	0.284482	16.48	0.0855443	-0.0594121	19
SXNY	2015	12	0.0039359	0.000945497	0.1592	0.1675	0	0.0438	0.0562	0.247595	15.28	0.0868591	-0.0467958	18
SXNY	2014	12	0.00589997	0.00103242	0.1675	0.1774	0	-0.1227	-0.1343	0.26026	14.77	0.100652	0.00978179	17
SXNY	2013	12	0.00759818	0	0.1774	0.1937	0	-0.0702	-0.0947	0.331639	12.95	0.133483	-0.092585	16
SXNY	2012	12	0.00857908	0.00166108	0.1937	0.2139	0	-0.0874	-0.1029	0.405972	11.69	0.166496	0.123504	15
